# Supplementary material for: A network analysis of problematic smartphone use in Japanese young adults
Source: PLoS One. 2022 Aug 8;17(8):e0272803. doi: 10.1371/journal.pone.0272803 (PMC9359578; doi:10.1371/journal.pone.0272803)
Supplement: S1 Data — (XLSX) [file pone.0272803.s006.xlsx]

## Sheet: n=487
Age	Sex	SA1	SA2	SA3	SA4	SA5	SA6	SA7	SA8	SA9	SA10	Total
18	2	4	3	3	4	2	2	3	3	4	3	31
18	2	4	2	1	5	3	2	4	5	6	4	36
19	2	1	1	1	1	1	1	2	2	4	3	17
18	2	4	3	4	2	2	2	2	4	4	1	28
20	2	3	2	5	4	3	2	2	2	4	2	29
20	1	2	4	3	4	2	5	2	5	6	4	37
18	2	2	2	1	1	1	2	4	2	4	2	21
18	2	3	1	1	1	2	1	1	2	3	1	16
21	2	4	2	1	1	1	1	3	2	3	2	20
19	2	4	4	2	6	1	1	5	4	5	2	34
19	2	4	4	1	1	1	1	1	3	5	1	22
18	2	4	4	2	5	4	4	4	4	4	3	38
18	2	4	5	1	1	1	1	1	2	6	1	23
18	2	3	4	2	4	1	2	4	2	5	2	29
19	2	4	6	1	4	1	1	4	1	4	5	31
18	2	6	6	3	3	2	1	5	5	6	4	41
18	2	4	2	3	4	2	2	4	4	5	5	35
23	2	3	2	1	1	1	1	6	3	5	5	28
24	2	4	4	2	3	1	1	2	2	4	1	24
18	2	5	4	2	3	4	2	3	4	4	4	35
18	2	3	5	1	1	1	1	1	1	4	3	21
18	2	2	1	2	1	1	1	2	4	5	1	20
18	2	1	2	1	2	4	2	2	5	4	3	26
19	2	2	1	1	2	1	1	3	2	3	1	17
19	2	6	5	3	6	1	1	4	4	5	1	36
18	2	6	4	2	2	3	3	5	5	6	4	40
18	2	4	3	2	4	3	3	4	4	4	2	33
18	2	6	6	3	2	2	2	2	3	4	3	33
19	2	4	4	1	3	1	1	3	1	4	2	24
18	2	4	4	1	5	4	2	5	5	6	4	40
18	2	5	5	4	2	2	1	2	3	4	1	29
18	2	4	2	1	3	2	2	4	4	5	3	30
18	2	4	4	1	5	4	4	4	2	4	1	33
19	2	5	4	2	4	2	2	3	5	4	4	35
18	2	4	5	5	5	5	4	5	4	5	2	44
18	2	6	6	4	6	5	5	6	6	6	6	56
19	2	2	2	4	4	1	2	4	2	5	3	29
18	2	5	3	2	2	2	2	3	3	4	4	30
19	2	4	2	3	1	1	1	1	2	5	1	21
18	2	5	4	1	3	2	2	2	2	4	2	27
19	2	4	3	3	4	3	5	5	4	6	4	41
19	2	5	5	1	5	4	5	4	4	5	5	43
19	2	2	1	3	3	3	2	3	4	4	4	29
19	2	4	3	5	2	1	1	3	2	4	1	26
18	2	4	5	1	6	1	2	6	3	6	3	37
18	2	4	5	1	4	1	1	2	5	5	2	30
19	2	2	1	1	1	1	1	1	4	4	1	17
20	2	3	2	2	2	1	2	2	3	4	3	24
20	2	5	2	1	4	4	1	3	1	5	2	28
19	2	4	4	2	4	2	2	4	5	5	2	34
20	2	6	6	5	4	5	5	6	6	6	3	52
18	2	4	3	1	3	1	2	2	5	5	2	28
18	2	2	2	2	5	1	1	2	2	4	2	23
18	2	4	4	3	3	4	2	5	4	4	4	37
19	2	4	2	2	1	1	1	1	1	5	1	19
18	2	5	4	2	2	2	2	2	2	5	2	28
18	2	6	5	1	5	3	1	3	2	6	2	34
19	2	4	4	3	3	3	3	3	3	3	3	32
18	2	4	4	2	4	4	3	4	4	4	2	35
19	2	6	5	4	6	4	5	6	2	6	5	49
21	2	2	2	4	1	1	1	1	2	5	2	21
18	2	4	4	4	2	1	1	4	4	5	2	31
18	2	1	4	5	2	1	1	1	1	1	1	18
18	2	4	4	2	3	3	3	3	3	4	3	32
19	2	6	5	1	1	1	1	3	1	6	2	27
18	2	5	5	1	4	1	1	4	4	5	4	34
18	2	2	2	1	1	2	1	1	2	3	2	17
19	2	2	4	3	3	3	3	4	3	5	3	33
18	2	6	6	4	3	3	3	4	2	6	4	41
18	2	4	2	2	1	3	1	1	3	4	1	22
18	2	4	4	5	4	2	4	4	6	6	5	44
18	2	3	4	1	3	1	1	3	4	5	1	26
19	1	1	3	1	3	1	1	1	4	2	1	18
18	2	4	4	2	2	2	2	4	4	5	3	32
19	2	2	2	1	3	1	1	2	1	1	1	15
18	2	3	4	1	5	2	2	4	5	6	2	34
19	2	5	4	2	3	2	3	4	4	6	5	38
19	2	4	4	4	4	4	4	4	4	4	4	40
19	2	6	5	4	5	5	4	1	2	5	4	41
19	1	2	2	1	1	1	1	6	3	6	2	25
19	2	6	6	4	6	4	3	5	2	4	4	44
19	2	4	4	1	2	3	3	4	4	5	4	34
19	2	4	4	1	4	4	2	2	2	4	4	31
19	1	5	4	4	3	3	2	4	2	5	5	37
19	2	4	2	4	3	3	3	3	4	4	2	32
19	1	1	1	1	4	1	1	5	2	2	1	19
22	1	2	1	1	1	1	1	3	3	3	1	17
18	2	3	4	2	5	3	2	4	2	6	5	36
18	1	6	6	3	6	3	2	2	4	5	6	43
19	1	3	3	4	3	2	3	3	3	3	2	29
18	2	4	4	3	6	1	1	5	5	6	1	36
19	2	3	3	3	3	3	3	3	3	3	3	30
19	2	3	3	3	3	3	3	3	3	3	3	30
19	2	5	4	4	4	3	2	2	4	5	3	36
20	2	4	4	3	4	5	3	4	5	5	3	40
19	2	6	6	4	6	5	3	5	5	6	6	52
19	2	4	2	2	5	4	3	4	4	5	3	36
19	1	5	5	1	2	1	2	3	4	4	4	31
24	2	1	1	1	1	1	1	1	1	1	1	10
19	2	3	5	3	5	4	2	4	4	4	3	37
20	1	1	1	1	1	1	1	1	1	6	1	15
18	1	4	2	1	6	3	1	6	4	6	5	38
18	2	2	2	4	4	3	4	1	3	6	3	32
19	2	2	3	1	2	2	1	3	2	4	4	24
18	2	3	3	2	4	1	1	4	1	4	1	24
18	2	4	3	2	4	5	3	4	3	6	4	38
19	2	4	3	4	4	2	3	3	3	4	2	32
19	2	3	1	1	1	1	1	2	3	2	3	18
18	2	4	4	3	3	1	3	3	4	5	4	34
19	2	4	4	1	5	1	1	2	5	5	3	31
18	2	4	2	1	1	1	1	1	3	4	4	22
18	2	1	1	1	1	1	1	1	1	1	1	10
19	2	4	2	1	1	1	1	2	2	4	1	19
20	2	3	2	2	6	3	3	4	3	3	3	32
19	2	5	5	1	5	1	1	6	2	6	4	36
19	2	3	4	2	2	3	1	3	3	4	1	26
19	2	4	3	1	1	1	1	1	4	5	2	23
20	2	4	3	1	3	1	2	5	2	6	4	31
18	2	4	4	4	4	4	4	4	4	4	4	40
19	2	2	3	2	4	1	1	1	4	2	2	22
19	1	2	2	2	2	2	1	1	2	2	1	17
19	2	1	4	1	2	4	4	6	5	4	2	33
20	1	2	1	1	4	1	1	2	2	5	1	20
19	1	2	2	1	2	1	1	3	3	4	1	20
19	2	4	3	1	5	5	4	5	3	6	2	38
19	2	4	4	2	3	2	2	3	2	4	2	28
20	1	3	3	1	6	3	2	5	4	5	4	36
19	1	3	3	4	2	2	2	3	3	5	4	31
19	2	2	3	1	3	3	2	2	2	4	1	23
19	1	4	3	2	3	2	2	3	5	5	2	31
19	2	2	4	4	5	3	4	5	3	4	3	37
20	2	4	4	1	4	2	1	3	3	5	3	30
19	1	4	4	1	3	2	3	3	3	5	2	30
19	2	2	2	1	3	3	1	2	1	5	1	21
19	1	1	1	1	3	1	1	1	1	4	1	15
19	2	4	4	4	4	2	3	4	3	5	4	37
21	2	4	4	4	5	4	4	4	4	4	4	41
19	2	5	5	1	2	1	1	5	5	6	6	37
19	2	3	3	2	5	4	3	4	4	5	4	37
20	2	5	5	4	3	3	3	5	4	5	3	40
19	2	4	4	2	4	3	3	3	3	5	1	32
20	2	4	4	1	6	4	3	5	4	2	1	34
21	2	4	4	2	5	3	3	4	3	4	4	36
20	2	2	1	2	1	1	1	1	2	4	2	17
19	1	2	4	1	3	2	3	5	4	3	1	28
19	2	3	3	4	6	4	3	6	3	4	3	39
21	2	4	4	2	4	5	5	4	4	3	3	38
20	2	2	1	1	1	1	1	1	1	1	1	11
19	2	5	3	1	4	2	1	4	5	5	2	32
19	2	4	4	4	5	4	2	5	2	5	2	37
20	1	3	2	1	4	1	2	4	3	4	1	25
19	2	4	4	2	5	4	2	6	6	6	3	42
20	1	1	1	1	5	1	1	3	3	2	1	19
19	1	3	2	2	2	2	2	2	3	4	2	24
19	2	2	4	1	5	2	2	4	3	4	3	30
19	1	3	2	4	3	1	2	3	3	4	2	27
19	2	3	3	3	5	4	3	4	3	5	3	36
19	1	5	4	5	5	2	2	3	4	4	4	38
19	2	2	1	1	3	3	3	3	1	5	3	25
20	2	5	5	4	6	3	3	5	4	6	4	45
20	1	4	3	1	2	1	1	2	3	4	1	22
19	2	3	2	2	2	2	2	2	6	4	3	28
27	1	2	3	2	4	4	3	4	3	3	4	32
19	2	6	4	1	6	2	2	5	2	6	2	36
20	2	3	3	2	3	1	2	1	3	4	3	25
22	1	2	1	2	5	6	2	2	2	5	2	29
19	2	4	4	5	6	4	3	6	4	5	6	47
18	1	4	2	2	4	1	2	5	3	6	4	33
18	1	1	1	1	1	1	1	2	5	5	1	19
19	2	2	4	1	2	2	2	4	1	5	2	25
18	1	5	3	1	6	4	3	4	4	5	3	38
19	2	4	3	4	2	1	1	2	2	5	2	26
18	1	5	5	2	5	3	4	5	1	5	4	39
22	2	4	2	2	3	3	4	4	1	3	1	27
43	1	2	2	2	4	1	1	4	4	4	2	26
18	2	6	4	1	3	2	2	2	3	5	2	30
19	2	3	3	1	2	1	1	4	4	6	3	28
18	1	4	2	1	1	1	3	3	3	4	1	23
18	2	4	4	3	4	2	2	3	4	5	3	34
18	2	2	2	2	2	1	1	2	3	5	2	22
20	2	4	4	4	5	4	3	4	3	4	3	38
19	2	1	1	1	1	1	1	4	2	4	2	18
19	1	6	6	5	6	4	5	5	5	6	4	52
18	2	4	3	2	5	4	3	6	5	6	6	44
18	1	2	5	1	2	1	1	1	2	5	4	24
18	1	4	1	1	1	1	1	1	1	3	1	15
19	2	4	4	4	4	4	5	5	4	5	4	43
18	2	4	5	2	4	6	6	4	5	6	3	45
19	1	3	1	1	1	1	1	5	2	3	1	19
18	2	3	5	4	2	3	1	3	3	6	4	34
18	2	4	4	2	3	2	1	3	4	5	1	29
18	2	4	1	1	1	1	1	1	1	4	1	16
18	2	2	2	1	2	1	1	1	1	1	1	13
19	2	6	5	1	3	2	3	4	1	6	4	35
19	2	4	4	1	6	2	1	1	5	5	1	30
18	2	2	1	1	1	2	3	4	2	5	3	24
18	2	2	2	2	3	1	2	1	3	6	6	28
19	2	4	4	2	2	1	1	2	2	4	1	23
20	2	1	1	2	2	1	1	2	2	3	3	18
19	2	3	3	1	6	4	2	6	6	3	4	38
21	2	3	5	2	3	3	2	4	4	4	2	32
25	1	3	3	4	4	3	4	3	3	5	2	34
24	1	3	3	2	2	5	2	2	4	4	1	28
22	2	2	4	4	4	4	3	2	4	4	3	34
18	2	1	1	1	1	1	1	1	1	1	1	10
18	2	1	1	1	1	1	1	1	1	4	1	13
20	2	5	3	4	4	3	2	3	2	4	2	32
19	2	4	2	1	4	3	2	4	5	6	4	35
19	2	4	1	1	1	1	1	1	3	3	2	18
19	1	3	2	1	1	1	1	2	3	2	1	17
20	2	4	2	1	2	2	2	2	4	4	3	26
19	2	5	5	2	6	4	4	5	2	5	2	40
19	2	4	5	6	4	4	3	4	4	4	2	40
19	2	3	4	2	2	2	2	2	2	2	1	22
19	2	1	2	1	2	1	2	1	3	4	1	18
19	2	2	3	4	1	2	1	1	2	4	1	21
19	2	2	3	3	2	3	3	4	4	4	2	30
20	2	4	3	2	5	1	1	6	5	3	1	31
20	2	2	4	2	1	1	1	1	4	5	1	22
19	2	1	1	1	1	1	1	1	2	2	1	12
19	2	2	4	2	2	2	2	4	3	4	2	27
20	2	4	4	2	2	2	2	3	1	4	1	25
19	2	5	5	4	5	3	3	4	3	5	3	40
18	2	2	1	4	2	1	1	1	2	4	2	20
18	2	3	2	3	2	2	1	2	2	4	1	22
18	2	4	5	2	4	1	2	4	1	4	1	28
19	2	3	2	3	4	2	3	4	3	5	4	33
18	2	3	2	1	2	2	1	4	3	3	1	22
19	2	4	2	4	1	1	1	2	1	5	4	25
18	2	2	2	1	3	2	1	6	1	5	1	24
18	2	3	3	1	1	1	1	2	2	4	1	19
19	2	4	3	6	4	5	1	4	4	6	4	41
18	2	1	1	1	1	1	1	1	1	4	3	15
18	2	4	3	2	5	5	2	4	4	5	2	36
18	2	2	4	5	2	1	1	3	2	5	4	29
19	2	4	5	5	4	4	2	4	5	4	2	39
20	2	3	4	2	4	5	3	5	5	5	2	38
18	2	3	5	4	4	3	4	5	5	6	2	41
22	2	2	3	1	2	2	2	3	1	4	1	21
18	2	3	6	5	6	6	6	6	6	6	4	54
22	1	1	1	1	3	3	4	1	4	3	4	25
18	2	5	2	2	5	2	2	2	2	2	2	26
18	2	4	2	1	3	1	1	3	2	5	4	26
18	2	4	5	4	6	5	3	5	5	5	5	47
19	2	6	6	1	6	6	6	6	4	6	1	48
19	2	6	6	4	6	1	3	4	4	4	1	39
19	2	1	1	1	1	1	1	1	1	3	1	12
20	2	2	2	1	1	1	1	3	1	4	1	17
20	2	2	3	1	2	1	3	3	4	4	2	25
20	2	3	3	4	6	4	4	3	3	6	4	40
19	2	2	2	2	2	2	2	2	4	4	2	24
19	2	1	1	1	1	1	1	1	3	4	2	16
19	2	3	2	3	4	1	1	3	2	4	3	26
19	2	1	1	1	1	1	1	1	1	1	1	10
19	2	4	4	1	4	4	2	3	3	4	3	32
19	2	2	1	1	2	1	1	2	1	4	1	16
19	2	4	4	2	5	4	4	3	4	4	3	37
18	2	4	5	2	5	4	4	4	3	5	5	41
19	2	4	2	1	3	4	1	3	4	3	1	26
19	2	2	4	2	3	1	1	3	1	5	3	25
19	2	2	2	2	3	3	2	4	2	4	3	27
20	2	4	4	2	3	3	2	3	3	4	2	30
20	2	5	5	2	6	3	4	2	4	5	4	40
20	2	4	4	1	3	1	1	3	4	4	3	28
28	2	5	5	1	4	6	2	5	3	6	2	39
19	2	2	1	4	1	1	1	1	3	3	1	18
19	2	5	6	5	4	4	2	6	5	4	1	42
19	2	4	4	1	3	3	2	5	5	3	2	32
20	2	4	4	2	1	1	1	4	4	5	2	28
19	2	2	2	1	1	1	1	2	1	4	2	17
19	2	4	3	4	2	2	2	4	3	4	3	31
20	2	5	2	1	6	1	4	5	2	6	6	38
19	2	6	4	1	1	1	1	3	2	6	1	26
19	2	1	1	4	1	1	1	4	1	4	1	19
20	2	2	1	1	5	3	1	3	5	6	1	28
18	2	5	5	2	5	5	4	4	5	5	3	43
19	2	2	4	4	6	5	4	6	3	6	5	45
19	2	1	4	2	4	4	1	5	3	6	1	31
19	2	1	4	2	3	4	1	3	2	6	1	27
19	2	4	3	3	3	1	4	2	2	5	2	29
20	2	6	4	4	1	1	1	2	4	6	3	32
20	2	4	5	1	5	2	3	2	2	5	3	32
19	2	4	4	5	3	2	3	4	4	4	3	36
19	2	3	4	4	2	1	1	2	3	4	3	27
20	2	4	5	1	4	1	1	5	4	5	1	31
19	2	3	3	1	3	1	1	1	1	5	1	20
20	2	3	4	4	3	3	3	3	4	5	3	35
19	2	4	4	4	4	4	4	4	5	6	4	43
19	2	4	5	1	3	4	4	5	4	5	5	40
19	2	4	4	1	6	3	2	6	5	6	4	41
20	2	4	3	1	3	2	2	3	4	5	2	29
19	2	4	4	6	3	3	3	3	2	5	4	37
19	2	3	2	3	6	3	3	3	3	6	4	36
19	2	2	3	1	4	2	1	4	3	4	2	26
20	2	4	3	4	6	4	3	4	5	5	4	42
19	2	4	4	2	5	4	2	4	2	5	4	36
19	2	4	4	1	1	1	1	1	1	4	2	20
20	2	4	4	2	4	3	3	3	3	4	3	33
19	2	1	1	1	1	1	1	1	1	1	1	10
19	1	1	1	1	1	1	1	1	1	1	1	10
19	2	4	2	1	1	2	1	4	4	5	3	27
19	1	2	3	1	3	4	2	3	4	2	5	29
19	2	1	4	1	3	2	1	3	2	6	3	26
20	2	1	4	5	4	3	2	4	3	5	3	34
19	2	1	4	1	3	1	4	3	5	5	1	28
19	2	1	1	4	4	3	3	2	3	3	2	26
19	1	1	1	1	1	1	1	1	1	2	1	11
18	2	4	4	1	5	5	2	6	6	6	1	40
22	1	3	2	1	1	1	1	1	2	2	2	16
22	1	2	2	1	1	1	1	1	3	2	1	15
22	2	4	5	1	2	1	1	1	1	5	1	22
21	1	2	2	5	4	2	2	2	2	4	2	27
21	2	5	6	2	6	5	2	5	5	6	2	44
21	2	2	3	5	1	1	3	1	4	4	3	27
21	1	2	4	1	3	4	2	4	4	5	4	33
21	2	4	3	5	3	3	4	3	3	4	3	35
22	1	3	3	5	1	1	1	3	1	5	2	25
22	2	3	3	1	1	1	1	1	2	5	2	20
22	2	5	4	3	4	3	2	4	5	6	4	40
21	2	2	2	1	3	1	2	3	6	4	3	27
22	2	4	5	5	5	5	5	4	4	5	3	45
21	1	2	2	4	3	2	1	2	1	3	2	22
22	2	4	4	5	1	1	1	3	3	3	2	27
19	1	1	1	5	5	3	2	5	2	2	1	27
20	2	5	4	4	3	2	2	3	3	5	3	34
20	1	5	5	5	2	2	2	4	5	5	2	37
20	2	5	5	5	2	1	2	2	2	5	2	31
18	1	4	5	2	4	3	2	3	4	5	2	34
18	1	1	1	1	1	1	1	1	1	4	1	13
18	2	3	5	5	5	4	3	2	4	5	2	38
19	2	4	4	5	5	5	3	4	3	6	2	41
18	2	4	5	1	2	1	1	3	3	6	3	29
22	1	1	1	1	3	2	3	4	5	5	3	28
20	1	5	4	3	1	1	1	1	2	4	1	23
20	2	4	4	1	4	2	2	3	2	5	3	30
21	2	4	4	3	3	2	2	2	2	5	3	30
22	2	4	3	4	2	1	1	2	4	5	3	29
21	2	5	5	4	3	4	2	4	3	6	3	39
20	2	6	4	3	2	5	2	3	1	6	4	36
18	1	4	2	1	1	2	2	2	4	5	4	27
20	2	3	3	2	2	1	1	1	2	5	3	23
18	2	5	4	3	3	2	3	5	3	6	4	38
21	1	4	4	1	2	2	2	2	2	4	1	24
20	2	5	3	1	2	1	1	4	2	6	1	26
21	1	4	2	1	2	2	3	1	3	5	2	25
20	2	3	4	2	2	2	2	3	2	5	2	27
18	2	4	3	3	2	1	1	4	3	4	1	26
21	2	4	4	1	1	1	1	2	2	4	2	22
22	2	5	4	3	3	4	1	5	2	6	1	34
21	1	4	5	1	1	1	4	4	4	5	1	30
21	2	5	5	5	5	5	5	5	5	5	5	50
21	1	5	5	3	3	1	2	3	3	5	2	32
21	1	3	3	3	4	4	3	3	3	4	4	34
21	2	3	3	2	2	2	2	4	3	4	4	29
23	2	5	5	5	5	2	2	6	2	6	4	42
21	2	5	6	2	4	3	4	3	2	5	1	35
23	2	4	2	4	4	3	1	4	4	3	1	30
21	2	1	1	1	2	2	2	4	3	4	1	21
21	1	3	3	5	1	1	4	5	1	4	5	32
21	2	1	3	1	1	1	1	1	1	1	1	12
20	1	4	3	1	2	2	1	3	3	4	2	25
19	1	4	4	1	1	1	1	1	1	6	1	21
19	2	1	1	4	1	1	1	1	1	1	1	13
20	2	6	1	1	5	1	1	4	1	6	1	27
18	1	1	1	1	3	2	1	5	1	4	1	20
21	1	4	3	4	3	2	1	3	3	4	1	28
19	1	1	1	1	1	1	1	1	1	1	1	10
19	1	4	4	4	2	2	2	3	2	5	3	31
20	2	3	3	1	2	1	1	1	1	5	2	20
22	1	2	4	3	5	4	4	4	4	4	4	38
24	1	5	5	1	6	1	1	1	2	2	1	25
23	1	6	2	5	2	4	3	5	1	6	3	37
22	1	1	5	6	6	1	1	5	1	6	1	33
21	1	4	5	2	3	3	2	4	3	5	5	36
21	1	4	3	2	3	2	2	3	4	4	2	29
21	1	3	2	1	1	1	1	2	3	5	1	20
22	2	3	3	4	5	2	1	6	4	5	1	34
21	2	3	2	2	2	1	1	1	4	3	3	22
21	1	5	2	4	2	1	4	5	6	3	4	36
21	2	5	4	2	6	4	3	6	2	4	4	40
21	1	2	3	1	1	1	1	1	1	4	4	19
19	2	4	3	1	5	1	1	1	1	6	4	27
22	2	3	4	5	2	1	2	2	2	4	1	26
19	2	6	6	6	6	4	6	6	6	6	6	58
19	2	5	5	1	2	1	4	5	1	6	4	34
20	2	4	4	1	1	1	1	1	1	4	1	19
20	2	4	4	3	3	1	1	4	1	4	1	26
19	1	5	5	1	1	1	1	4	2	6	1	27
19	1	5	4	2	4	2	2	4	2	5	2	32
21	1	4	4	1	6	2	2	6	6	4	1	36
20	1	4	4	1	3	3	3	3	3	4	3	31
19	1	6	4	5	3	3	3	4	4	4	3	39
20	1	4	4	1	3	1	1	4	1	4	1	24
19	2	1	1	6	1	1	1	1	4	6	1	23
24	1	4	3	1	1	1	1	5	3	6	2	27
21	1	6	6	1	2	3	2	5	1	6	2	34
20	1	4	4	3	1	1	1	2	1	4	1	22
19	1	4	4	4	3	2	3	4	3	5	5	37
20	1	6	6	6	1	1	1	6	1	6	1	35
20	1	4	4	2	4	3	2	4	2	5	2	32
20	2	6	5	4	2	1	2	5	2	6	4	37
19	2	2	4	1	2	4	5	5	2	5	2	32
19	2	6	3	1	3	4	1	1	1	4	4	28
19	1	5	4	4	2	2	1	1	4	5	3	31
19	2	6	6	4	2	1	1	3	1	6	3	33
19	2	5	5	5	5	5	5	5	5	5	4	49
20	1	6	6	2	4	3	2	5	5	6	5	44
21	1	1	1	4	2	1	1	3	2	5	1	21
20	1	5	4	3	4	4	3	5	2	4	3	37
20	1	4	3	1	2	1	2	2	1	5	4	25
20	1	4	4	1	4	3	2	5	3	4	3	33
20	2	3	2	1	4	2	3	6	4	4	3	32
21	2	6	6	6	6	6	6	6	6	6	5	59
21	1	1	1	2	3	1	1	4	1	1	1	16
20	1	4	5	3	2	3	1	3	4	6	2	33
20	2	2	4	1	5	1	1	6	2	5	1	28
19	1	1	1	1	3	1	1	1	1	3	1	14
20	2	4	4	1	1	1	1	1	1	4	1	19
22	1	6	6	1	1	1	1	1	1	6	1	25
19	2	2	2	3	2	2	2	3	1	4	3	24
20	1	4	4	2	1	1	1	1	2	2	1	19
19	1	1	1	1	6	1	4	5	1	6	1	27
18	1	5	2	1	3	2	4	4	4	5	4	34
19	2	4	3	1	6	3	2	5	3	6	5	38
18	2	6	1	1	6	1	1	5	1	6	6	34
18	1	1	4	2	2	2	2	2	3	4	2	24
18	1	1	1	1	6	1	3	4	2	5	4	28
18	2	4	4	3	5	4	4	4	4	4	5	41
18	1	4	4	1	4	1	1	5	1	6	4	31
28	2	3	3	1	2	1	2	2	1	4	1	20
18	1	2	2	2	3	1	3	2	3	4	2	24
18	1	4	4	2	2	1	2	1	2	5	2	25
18	1	2	2	1	2	1	4	3	1	5	2	23
18	2	5	5	1	4	3	3	6	3	6	4	40
19	1	2	2	2	2	2	2	2	2	2	2	20
20	1	5	4	3	4	4	5	3	3	5	5	41
19	2	2	2	3	3	1	2	4	3	4	1	25
19	2	5	5	1	4	1	1	4	4	6	1	32
19	1	6	5	4	3	1	3	3	1	6	4	36
27	1	3	4	2	5	3	3	4	3	5	3	35
19	2	2	2	5	5	2	1	4	3	5	4	33
20	2	2	2	2	3	2	2	1	2	5	1	22
20	2	4	3	3	5	3	3	4	3	4	4	36
19	2	4	3	2	4	3	3	4	4	5	3	35
19	1	3	4	2	3	2	2	3	1	5	4	29
21	2	3	2	2	3	4	3	1	2	5	3	28
19	2	4	3	1	3	1	1	1	1	4	1	20
19	2	3	3	4	4	3	4	4	4	5	3	37
20	1	3	1	1	1	1	2	2	1	4	2	18
19	2	4	5	4	3	2	2	2	2	6	4	34
20	1	6	3	1	1	1	1	1	1	4	1	20
21	1	4	4	1	1	1	1	3	3	4	2	24
20	2	4	3	4	3	1	1	2	2	3	2	25
21	2	4	3	1	2	1	1	3	2	4	1	22
21	2	4	5	4	2	2	2	3	2	5	2	31
20	2	4	4	4	3	1	1	2	1	5	2	27
20	2	4	4	2	2	2	2	2	2	4	1	25
20	1	1	2	1	5	1	2	5	2	5	1	25
20	2	1	2	1	4	2	3	4	2	4	1	24
21	2	5	3	1	2	3	2	3	2	5	1	27
20	2	3	3	1	4	3	1	4	3	5	1	28
20	2	2	2	6	4	4	2	4	4	4	3	35
20	2	4	5	1	4	3	3	4	3	5	3	35
21	2	5	5	1	2	3	3	3	1	6	1	30
21	2	4	4	2	2	2	2	3	5	5	2	31
21	2	3	2	4	2	1	1	2	4	4	2	25
36	1	4	4	4	3	2	2	2	3	4	2	30
20	1	4	4	3	2	1	2	3	2	4	1	26
20	2	3	4	3	5	2	2	3	5	4	2	33
21	1	2	1	1	1	1	1	1	3	3	1	15
20	1	1	1	1	1	1	2	2	2	1	1	13
22	1	6	5	1	2	5	4	4	5	6	1	39
22	1	1	2	3	5	2	2	2	2	4	4	27
22	1	5	5	1	1	1	1	5	1	6	1	27
22	2	4	4	3	4	3	3	1	5	5	2	34
22	2	1	1	1	1	1	1	1	1	1	1	10
22	2	1	1	1	1	1	1	1	3	2	1	13
24	1	2	2	1	1	2	6	2	4	3	1	24
21	1	2	3	2	3	2	3	4	3	4	2	28
21	1	6	5	1	3	3	3	3	5	6	5	40
23	2	1	1	6	6	6	6	2	2	6	1	37
22	2	6	5	4	3	4	4	3	4	6	6	45
22	1	2	2	2	2	2	2	2	3	4	2	23
21	2	5	5	2	6	3	2	5	5	5	1	39
21	1	5	5	6	5	3	1	6	1	6	6	44
22	1	5	5	5	6	3	4	5	3	6	4	46
22	2	6	5	4	2	1	1	3	2	5	2	31
